# Supplementary material for: A Comparative Multi-Frequency EPR Study of Dipolar Interaction in Tetra-Heme Cytochromes
Source: Int J Mol Sci. 2023 Aug 12;24(16):12713. doi: 10.3390/ijms241612713 (PMC10454114; doi:10.3390/ijms241612713)
Supplement: Supplementary file 1 [file ijms-24-12713-s001.zip]

Archive with 2 entries (2 files):
- Software for tetraheme analysis.zip
- supplementary.pdf
